# Supplementary material for: Improving draft genome contiguity with reference-derived in silico mate-pair libraries
Source: Gigascience. 2018 Apr 21;7(5):giy029. doi: 10.1093/gigascience/giy029 (PMC5967465; doi:10.1093/gigascience/giy029)
Supplement: Additional Files [file giy029_supp.zip]

Archive with 4 entries (4 files):
- chimp_report.pdf
- Supplementary1.pdf
- Taenia_report.pdf
- yeast_report.pdf
